# Supplementary material for: Molecular Breeding of Water-Saving and Drought-Resistant Rice for Blast and Bacterial Blight Resistance
Source: Plants (Basel). 2022 Oct 8;11(19):2641. doi: 10.3390/plants11192641 (PMC9573181; doi:10.3390/plants11192641)
Supplement: Supplementary file 1 [file plants-11-02641-s001.zip]

Archive with 1 entries (1 files):
- plants-1917006-supplementary.pdf
